# Supplementary material for: Maintenance of cell type-specific connectivity and circuit function requires Tao kinase
Source: Nat Commun. 2019 Aug 5;10:3506. doi: 10.1038/s41467-019-11408-1 (PMC6683158; doi:10.1038/s41467-019-11408-1)
Supplement: Supplementary file 5 — Supplementary Data 1 [file 41467_2019_11408_MOESM5_ESM.xlsx]

## Sheet: Sheet1
Figure 1			Figure 1 Suplemental							Figure 2
H			E/F							A										B											C												D
C4da				Presyn. to syn	Postsyn. to syn.					Table Analyzed	GRASP 48-120									Table Analyzed	23 48-120										Table Analyzed	23 pre 48-120											Table Analyzed	23 post 48-120
Unpaired t test			Best-fit values ± SE	0,1945 ± 0,07644	0,5121 ± 0,04031					Data sets analyzed	A : 48h	B : 72h	C : 96h	D : 120h						Data sets analyzed	A : 48h	B : 72h	C : 96h	D : 120h							Data sets analyzed	A : 48h	B : 72h	C : 96h	D : 120h								Data sets analyzed	A : 48h	B : 72h	C : 96h	D : 120h
P value	0.1008		Slope	14,11 ± 25,11	8,387 ± 5,685
P value summary	ns		Y-intercept	-72.52	-16.38					ANOVA summary										ANOVA summary											ANOVA summary												ANOVA summary
Significantly different (P < 0.05)?	No		X-intercept	5.141	1.953					F	68.39									F	64.78										F	75.8											F	34.47
One- or two-tailed P value?	Two-tailed		1/slope							P value	<0,0001									P value	<0,0001										P value	<0,0001											P value	<0,0001
t, df	t=1,778 df=12									P value summary	****									P value summary	****										P value summary	****											P value summary	****
			95% Confidence Intervals	0,03919 to 0,3499	0,4302 to 0,594					Significant diff. among means (P < 0.05)?	Yes									Significant diff. among means (P < 0.05)?	Yes										Significant diff. among means (P < 0.05)?	Yes											Significant diff. among means (P < 0.05)?	Yes
How big is the difference?			Slope	-36,93 to 65,14	-3,166 to 19,94					R square	0.8762									R square	0.8474										R square	0.8666											R square	0.7471
Mean ± SEM of column A	31,77 ± 3,522, n=4		Y-intercept	-1650 to 106,3	-46,05 to 5,365
Mean ± SEM of column B	26,99 ± 1,047, n=10		X-intercept							Brown-Forsythe test										Brown-Forsythe test											Brown-Forsythe test												Brown-Forsythe test
Difference between means	-4,777 ± 2,687									F (DFn, DFd)	0,8342 (3, 29)									F (DFn, DFd)	2,706 (3, 35)										F (DFn, DFd)	1,67 (3, 35)											F (DFn, DFd)	1,95 (3, 35)
95% confidence interval	-10,63 to 1,078		Goodness of Fit	0.16	0.826					P value	0.4861									P value	0.0601										P value	0.1912											P value	0.1395
R squared (eta squared)	0.2085		R square	22.4	10.19					P value summary	ns									P value summary	ns										P value summary	ns											P value summary	ns
			Sy.x							Are SDs significantly different (P < 0.05)?	No									Are SDs significantly different (P < 0.05)?	No										Are SDs significantly different (P < 0.05)?	No											Are SDs significantly different (P < 0.05)?	No
F test to compare variances
F, DFn, Dfd	4,525, 3, 9		Is slope significantly non-zero?	6.477	161.4					Bartlett's test										Bartlett's test											Bartlett's test												Bartlett's test
P value	0.0677		F	1, 34	1, 34					Bartlett's statistic (corrected)	4.492									Bartlett's statistic (corrected)	13.63										Bartlett's statistic (corrected)	8.874											Bartlett's statistic (corrected)	7.743
P value summary	ns		DFn, DFd	0.0156	<0,0001					P value	0.213									P value	0.0035										P value	0.031											P value	0.0516
Significantly different (P < 0.05)?	No		P value	Significant	Significant					P value summary	ns									P value summary	**										P value summary	*											P value summary	ns
			Deviation from zero?							Are SDs significantly different (P < 0.05)?	No									Are SDs significantly different (P < 0.05)?	Yes										Are SDs significantly different (P < 0.05)?	Yes											Are SDs significantly different (P < 0.05)?	No
A08n				Y = 0,1945*X + 14,11	Y = 0,5121*X + 8,387
Unpaired t test			Equation							ANOVA table	SS	DF	MS	F (DFn, DFd)	P value					ANOVA table	SS	DF	MS	F (DFn, DFd)	P value						ANOVA table	SS	DF	MS	F (DFn, DFd)	P value							ANOVA table	SS	DF	MS	F (DFn, DFd)	P value
P value	0.4399									Treatment (between columns)	12424	3	4141	F (3, 29) = 68,39	P<0,0001					Treatment (between columns)	24231	3	8077	F (3, 35) = 64,78	P<0,0001						Treatment (between columns)	507258	3	169086	F (3, 35) = 75,8	P<0,0001							Treatment (between columns)	43770	3	14590	F (3, 35) = 34,47	P<0,0001
P value summary	ns		Data	40	40					Residual (within columns)	1756	29	60.56							Residual (within columns)	4364	35	124.7								Residual (within columns)	78076	35	2231									Residual (within columns)	14814	35	423.2
Significantly different (P < 0.05)?	No		Number of X values	1	1					Total	14180	32								Total	28595	38									Total	585334	38										Total	58583	38
One- or two-tailed P value?	Two-tailed		Maximum number of Y replicates	36	36
t, df	t=0,7989 df=12		Total number of values	4	4					Data summary										Data summary											Data summary												Data summary
			Number of missing values							Number of treatments (columns)	4									Number of treatments (columns)	4										Number of treatments (columns)	4											Number of treatments (columns)	4
How big is the difference?										Number of values (total)	33									Number of values (total)	39										Number of values (total)	39											Number of values (total)	39
Mean ± SEM of column C	50,4 ± 2,342, n=4
Mean ± SEM of column D	48,52 ± 1,178, n=10									Number of families	1									Number of families	1										Number of families	1											Number of families	1
Difference between means	-1,884 ± 2,358									Number of comparisons per family	3									Number of comparisons per family	3										Number of comparisons per family	3											Number of comparisons per family	3
95% confidence interval	-7,021 to 3,254									Alpha	0.05									Alpha	0.05										Alpha	0.05											Alpha	0.05
R squared (eta squared)	0.0505
										Sidak's multiple comparisons test	Mean Diff,	95,00% CI of diff,	Significant?	Summary	Adjusted P Value					Sidak's multiple comparisons test	Mean Diff,	95,00% CI of diff,	Significant?	Summary	Adjusted P Value						Sidak's multiple comparisons test	Mean Diff,	95,00% CI of diff,	Significant?	Summary	Adjusted P Value							Sidak's multiple comparisons test	Mean Diff,	95,00% CI of diff,	Significant?	Summary	Adjusted P Value
F test to compare variances
F, DFn, Dfd	1,582, 3, 9									48h vs. 72h	-28.34	-40,01 to -16,68	Yes	****	<0,0001	A-B				48h vs. 72h	-20.86	-33,09 to -8,626	Yes	***	0.0004	A-B					48h vs. 72h	-113.5	-165,2 to -61,71	Yes	****	<0,0001	A-B						48h vs. 72h	-18.23	-40,77 to 4,307	No	ns	0.1432	A-B
P value	0.5215									72h vs. 96h	-33.23	-42,05 to -24,41	Yes	****	<0,0001	B-C				72h vs. 96h	-39.59	-51,53 to -27,65	Yes	****	<0,0001	B-C					72h vs. 96h	-131.9	-182,4 to -81,38	Yes	****	<0,0001	B-C						72h vs. 96h	-61.42	-83,41 to -39,42	Yes	****	<0,0001	B-C
P value summary	ns									96h vs. 120h	19.07	10,01 to 28,13	Yes	****	<0,0001	C-D				96h vs. 120h	5.306	-8,231 to 18,84	No	ns	0.7025	C-D					96h vs. 120h	-60.04	-117,3 to -2,785	Yes	*	0.0374	C-D						96h vs. 120h	12.22	-12,73 to 37,16	No	ns	0.5392	C-D
Significantly different (P < 0.05)?	No
										Test details	Mean 1	Mean 2	Mean Diff,	SE of diff,	n1	n2	t	DF		Test details	Mean 1	Mean 2	Mean Diff,	SE of diff,	n1	n2	t	DF			Test details	Mean 1	Mean 2	Mean Diff,	SE of diff,	n1	n2	t	DF				Test details	Mean 1	Mean 2	Mean Diff,	SE of diff,	n1	n2
										48h vs. 72h	24.88	53.22	-28.34	4.604	4	10	6.156	29		48h vs. 72h	21.12	41.98	-20.86	4.879	10	11	4.275	35			48h vs. 72h	76.93	190.4	-113.5	20.64	10	11	5.498	35				48h vs. 72h	55.75	73.98	-18.23	8.989	10	11
										72h vs. 96h	53.22	86.45	-33.23	3.48	10	10	9.548	29		72h vs. 96h	41.98	81.57	-39.59	4.761	11	11	8.315	35			72h vs. 96h	190.4	322.3	-131.9	20.14	11	11	6.548	35				72h vs. 96h	73.98	135.4	-61.42	8.772	11	11
										96h vs. 120h	86.45	67.38	19.07	3.576	10	9	5.334	29		96h vs. 120h	81.57	76.26	5.306	5.399	11	7	0.9829	35			96h vs. 120h	322.3	382.3	-60.04	22.84	11	7	2.629	35				96h vs. 120h	135.4	123.2	12.22	9.947	11	7
[truncated: 111 more columns]
