# Supplementary material for: Maintenance of cell type-specific connectivity and circuit function requires Tao kinase
Source: Nat Commun. 2019 Aug 5;10:3506. doi: 10.1038/s41467-019-11408-1 (PMC6683158; doi:10.1038/s41467-019-11408-1)
Supplement: Supplementary file 6 — Source data [file 41467_2019_11408_MOESM6_ESM.xlsx]

## Sheet: Figure 1
Figure 1		n= average of 4 hemisegments(A3-6)/animal
	F			G			H
	Syb-GRASP	Coloc		C4da Pre	A08n Post		EM	Coloc	EM	Coloc
	77.75	75.5		338.25	139.75		23.75	24.9084	47.5	46.1017
	46.75	93.75		382.5	155		39.5833	27.6842	50	56.3169
	73.25	65		344.25	112.75		28.4404	23.0702	46.9697	49.6226
	60	89.25		304	149.75		35.2941	25.523	57.1429	43.1095
	55.75	78.25		306.5	163.75			29.1902		44.7977
	101	59.75		294.75	114			27.3387		50.7485
	99.25	69		311.5	111.5			27.7778		49.1228
	70	66		335	103			30.7992		47.8788
		99.25		355.25	141			21.5017		46.7533
				307.25	161.75			32.1036		50.7444

## Sheet: Figure 2
Figure 2			n= average of 4 hemisegments(A3-6)/animal
	A					B
	48h	72h	96h	120h		48h	72h	96h	120h
	21.75	46	77.75	67.75		25.75	65.5	68	67
	24.25	46.75	81.8	77.1667		26.4	37	58.3333	95.3333
	26.75	48.75	79.6667	71.3333		22	52	75	69.3333
	26.75	54.3333	95.3333	72.6667		17.75	35	93	91.75
		46.6667	93.5	53.75		17.2	35.5	84.1667	62.75
		55.1667	84.6667	69.8		16.25	31	74	72.6667
		56.25	98	62.5		17.75	42.5	78	75
		54.75	76.75	57.75		22.5	37.75	104.25
		47.3333	86.75	73.6667		20.75	39	92.25
			90.25			24.8333	49.5	103.5
							37	66.75
	C					D
	48h	72h	96h	120h		48h	72h	96h	120h
	81.75	270.5	258.25	274		79.5	115.5	159	129.667
	106.6	195.25	242.667	386.667		55.6	62.75	107	166
	85.75	233.75	323.5	408.667		53.25	89	126.5	108.333
	47	173.5	330.5	438.5		61.5	64.75	139	128
	76.2	170.25	332	385		56.6	62.25	132.833	96.5
	48.5	149	327.25	318.333		44.25	46	118.75	124
	57	201.5	238.5	465		50.25	69	102.25	109.75
	76	202.25	416.25			56	55.25	174.75
	73.5	179.75	387.25			52.5	70	135.25
	117	191.75	342.5			48	96.75	180.5
		126.75	346.25				82.5	113.5
	E					F
	48h	72h	96h	120h		48h	72h	96h	120h
	31.4985	24.2144	26.3311	24.4525		32.3899	56.71	42.7673	51.6709
	24.7655	18.9501	24.0385	24.6552		47.482	58.9641	54.5171	57.4297
	25.656	22.246	23.1839	16.9657		41.3145	58.427	59.2885	64
	37.766	20.1729	28.1392	20.9236		28.8618	54.054	66.9065	71.6797
	22.5722	20.8517	25.3514	16.2987		30.3887	57.0281	63.3626	65.0259
	33.5052	20.8054	22.6127	22.8272		36.7232	67.3913	62.3158	58.6022
	31.1404	21.0918	32.7044	16.129		35.3234	61.5942	76.2836	68.3371
	29.6053	18.665	25.045			40.1786	68.3258	59.6566
	28.2313	21.6968	23.8218			39.5238	55.7143	68.207
	21.2251	25.8149	30.219			51.7361	51.1628	57.3407
		29.1913	19.278				44.8485	58.8106

## Sheet: Figure 3
Figure 3			n= average of 4 hemisegments(A3-6)/animal
	B
	presyn				postsyn				syn
	control	tao rnai	tao ca		control	tao rnai	tao ca		control	tao rnai	tao ca
	288.5	288.75	276.25		163.5	200.75	151		72.5	84	68.5
	297.5	286	276.5		159.5	199	132		77.25	87.5	61.25
	287.25	285	275.25		162.75	187.75	147.5		84.25	86.5	78.75
	283	290.5	274.25		172.25	163.75	127		82.5	73.25	68
	291.5	284	277.75		166	166.75	124.75		80	76.75	73
	290	291.25	283.25		152.5	191.5	140		79.5	85.75	65.5
	288.5	289.75	266.75		170	194.25	115.75		73.5	79	62.5
	293.25	280	281		162.75	173.25	124.25		91.25	74.25	70
	288.75	282.75	283.5		167	178	157.75		80.75	71.75	74
	286	286.75	270.75		161	195.75	125		80	81.25	72.75
		291.75				209.5				83.75
	D
	control	TaoRNAi	TaoCA
	87	95.25	35.25
	77.25	62.5	40.75
	105.75	87.25	66.5
	71.5	112.75	81.25
	56.25	56.6667	67.25
	110.5	42.75	70.5
	73	108	45
	75.75		43.6667
	87		72.75
			46.25

## Sheet: Figure 4
Figure 4					n= average of 4 hemisegments(A3-6)/animal
A,B,C
	control	control	control	control	control	control	control	control	control	control			TaoRNAi	TaoRNAi	TaoRNAi	TaoRNAi	TaoRNAi	TaoRNAi	TaoRNAi	TaoRNAi	TaoRNAi	TaoRNAi
48h	89.6667	81	59.75	60.6667	39.1667	55	20	50.1667	58.75	88.75			72.8333	81.8333	72.8333	60.25	76.5	32.5	66.5	70.1667	62.3333	87
72h	150	166	190.25	113.75	122.75	176.25	144.5	100					171.333	190.25	188	193.167	187.667	200.25	214.5	171.5	192.5
96h	399.5	337.75	351.25	359.333	410.5	314.75	349.75	452.5	317.25				310.75	367.5	391	402.25	349.5	320.25	405.25	374.75	359.75	393.25
120h	354.75	348	485.5	371.5	329.25	409.25	489.5	393.5	383	300.25			391	569	431.75	480.75	459.25	350	441.75	429.25
D
48h control	72h control	96h control	120h control	48h UAS-TaoRNAi	72h UAS-TaoRNAi	96h UAS-TaoRNAi	120h UAS-TaoRNAi
40.5204	23.3333	22.7159	11.5574	31.5789	32.393	28.2381	28.3888
16.2552	17.4699	22.4278	13.0747	37.6782	17.2142	23.5374	22.8471
23.431	20.6307	23.274	18.4861	39.1304	22.961	22.954	23.8564
24.7253	15.1648	22.5881	13.0552	23.2365	20.5349	23.8658	24.129
24.2553	13.8493	27.5274	26.044	35.0763	30.7282	27.2532	23.9521
17.2727	26.9504	24.0667	21.3806	31.5385	33.2085	28.9617	38.5
28.75	22.6644	17.7269	19.2033	33.0827	31.352	18.7539	17.4873
32.8904	22.5	16.0773	19.1868	18.2898	25.2187	22.8152	27.9557
20.8511		24.5863	15.9269	36.0963	23.8961	36.3447
8.4507			15.154	36.2069		18.3725
E
48h control	72h control	96h control	120h control	48h UAS-TaoRNAi	72h UAS-TaoRNAi	96h UAS-TaoRNAi	120h UAS-TaoRNAi
53.8272	28.8066	68.1051	81.1881	52.4715	43.9314	51.0174	54.6798
41.7989	31.2669	63.9241	61.9048	37	35.215	55.2716	62.7262
38.8889	45.245	63.2495	79.2494	41.2048	49.6169	67.3546	76.4378
30.4054	37.7049	68.1119	71.3235	32.9412	50.9636	68.8172	76.5677
32.2034	40.9639	83.3948	63.7546	45.6091	45.4665	62.3568	60.7735
35.8491	50	73.3656	83.1354	20	48.4517	57.1649	57.4627
16.7883	43.5216	73.1563	77.0492	42.1053	48.9982	66.2309	78.0303
25	24.1287	68.3099	64.9462	41.8478	47.7901	58.0645	64.257
38.5827		62.4	73.0539	30.8925	39.3162	70.3903
33.3333			63.1944	73.5409		57.4553
F
48h control	72h control	96h control	120h control	48h UAS-TaoRNAi	72h UAS-TaoRNAi	96h UAS-TaoRNAi	120h UAS-TaoRNAi
0	0.25	0	0	1	1.83333	1.75	1.75
0	0.5	0	0	2.33333	2.5	3.5	1.25
0.25	0.25	0	0	0.833333	1.16667	1.75	0.25
0.166667	0	0	0	4	0.5	2	2.5
0.333333	0	0.5	0	2.16667	2.16667	1.25	2.5
0.25	0	0.25	0	1.75	2.25	2.75	3.5
0	0.5	0	0	1	3.25	4	3.5
0.5	0	0	0	1.16667	1	2.5	4
0		0.25	0	3	0.5	6.25
0.25			0	0.5		2.25

## Sheet: Figure 5
Figure 5						n= average of 4 hemisegments(A3-6)/animal
B						C						D
control	TaoRNAi	TaoRNAi + hTao wt	TaoRNAi + hTao A135P			control	TaoRNAi	TaoRNAi + hTao wt	TaoRNAi + hTao A135P			control	TaoRNAi	TaoRNAi + hTao wt	TaoRNAi + hTao A135P
273	301.75	261.5	219.75			147.5	203	180.5	153			68	81.25	87.25	51.75
316.667	256.833	251.5	275.5			155.667	210.833	157.75	175.25			87.6667	90.3333	87.75	74.5
285	244.5	232.25	259.25			132.5	177.75	177.75	201.25			65.75	70.5	76.5	68.25
239	296.5	277.75	295.25			141.5	182.25	150.75	183.5			61	83.25	78.25	74.5
265.5	272	258.25	250			173	180	189.75	150			77.5	85.75	72.75	68.25
310	285.5	247.25	246.25			167	190.75	158	146			84.75	77.25	78.25	77.75
252	267	264.75	278			142.5	212	153.75	162.5			70	94.5	85.5	69.75
256.5	282.25	254.5	256.75			165	206	174	159.25			79	87	83.5	72.5
293	270.75	267.5	312.25			134.75	191.75	135.5	148			63	82.75	77.5	80
318.5		241.75	321.75			201.5		149.5	201			102.25		62.75	102.5
239.75		243.25	230.5			163.5		148.75	157.75			69.25		59.25	64.75
312		318.5	291.5			191.5		168	173.25			94.75		72.25	87
328		295.75	332.5			157.5		148.75	187			58.75		64.25	71
224		267.5	301.25			153.5		140.5	165.75			64.75		57.25	80.75
283.5		243.25				146.25		170				53.75		60.25
274.25		289.5				159		156.75				75.75		61.25
264		275.25				122.75		129				62		70.5
266		314				144.75		187				69.25		78.5
		274.25						162						73.75
		292						159						67.5
		271.25						153						65.5
		299.25						135.75						54.25
E
control	TaoRNAi	TaoRNAi + hTao wt	TaoRNAi + hTao A135P
0	5.75	0.75	3.75
0.5	9.5	0.25	5
0	7.75	1.75	5
0.25	2.5	1	2.75
0	8.25	1.25	1.75
0	2.75	1.25	5.5
0.25	4.75	1.25	3.25
0	6.25	0.5	3.5
0	5	0.25	2.75
0.5		0.5	2
0.5		0.25	2.75
0.5		0.25	5
1		0.75	3
0.25		1.25	2.25
0		3
0		0.25
0.25		0.5
		0.5
		1
		0
		0.75
		0.5

## Sheet: Figure 6
Figure 6				n= average of 4 hemisegments(A3-6)/animal
B	control	control	control	control	control	control	control	control	control				TaoRNAi	TaoRNAi	TaoRNAi	TaoRNAi	TaoRNAi	TaoRNAi	TaoRNAi	TaoRNAi	TaoRNAi	TaoRNAi	TaoRNAi
24h	0	0	0	0	0								0	0	0	0	0	0
48h	0.5	0.25	0	0	0.25	0.25	0						2	0.25	1.75	0.75	2.75	2.25	3.5
72h	3.5	1.5	7.75	2.5	1	5.25	1.25	4	2				19.5	12.1667	27.5	17.5	13.6667	24.3333	25.75	47.25	34.5	27	18
96h	8.25	1	2.75	3	5.25	6							26	11.75	32.5	6.25	45.5	19.75
120h	6.75	0.75	0	0	0	1.75	0						43	58.75	13.75	42.75	24.25	33.75
			n= 1 x single animal
D
Control	Control	Control	Control	Control	Control	Control	Control	Control	Control	Control	Control		TaoRNAi	TaoRNAi	TaoRNAi	TaoRNAi	TaoRNAi	TaoRNAi	TaoRNAi	TaoRNAi	TaoRNAi	TaoRNAi
1.02332	1.01183	0.962432	0.997919	1.07793	1.08951	1.02717	1.04816	1.06746	1.05542	1.07673	1.03995		1.04001	1.04663	1.00825	1.0059	0.969229	1.04109		1.04521	1.12782	0.938237
1.00723	0.986953	1.04132	0.995592	1.00012	1.04863	1.03335	1.02579	1.06409	1.02665	0.971343	1.0527		1.03949	1.03287	0.961851	1.01733	0.958951	1.05502		1.02546	1.0605	0.984378
0.948777	1.0396	1.0661	1.01065	0.94368	1.0459	1.02414	1.01655	1.05211	1.0283	0.867173	1.01505		1.02888	1.04618	1.00565	1.00623	0.960938	1.01141		1.01712	1.02847	0.941977
1.00895	1.09262	1.0501	0.994551	1.01472	1.07946	1.02976	1.00875	1.05287	1.00371	0.882666	1.019		1.02279	1.0114	0.968454	1.03473	1.01004	1.05847	1.11307	0.995007	1.01036	0.932137
1.04102	1.01121	1.02373	0.990037	0.945432	1.04079	1.03972	1.05004	1.03033	1.06638	0.953954	1.01008		1.0031	0.993061	0.988383	0.99447	1.01482	1.01531	1.0792	1.01968	1.01883	0.909718
1.01062	1.02203	0.975862	0.962179	0.992087	1.01036	1.04539	1.01382	1.01868	1.03918	0.984884	1.03093		1.00431	1.00489	0.990455	0.99621	1.00419	1.00985	1.09762	1.00554	1.05145	0.934558
1.05378	1.02672	0.976848	0.95625	0.998908	1.01841	1.02286	0.980178	1.00573	1.0504	1.00669	1.00676		1.00628	1.01821	0.997666	1.0051	1.0048	1.01973	1.07512	0.996732	1.02184	0.848402
1.03154	1.02975	0.987265	0.962686	1.02246	1.01636	1.00481	0.947197	1.02394	1.04023	1.01623	0.992699		0.990602	1.01399	1.02204	0.996403	1.00263	1.00543	1.0264	0.99075	1.02602	0.855095
1.03583	0.999243	1.02753	0.950562	0.97447	0.988784	0.987156	0.990531	0.992801	1.02391	1.06817	1.01498		0.991739	1.02055	0.996875	0.998694	1.00892	0.953685	1.02253	1.02561	1.02221	0.805553
0.980074	1.00009	1.03426	1.00086	0.993958	0.976793	0.975458	1.00686	0.989028	1.02951	1.06966	0.99407		1.00091	1.03587	0.995667	0.99502	1.00559	0.984243	1.04805	1.05997	1.06903	1.08312
1.00176	0.953897	1.04529	0.978424	1.03557	0.952165	0.982716	0.967996	0.992651	1.01096	1.01048	0.977122		0.964295	1.00068	1.05597	0.995699	1.00776	0.988108	0.979342	1.03583	1.0649	1.20429
0.966245	1.00983	0.930131	1.17285	0.960492	0.938015	0.997127	0.973751	0.954681	0.983564	1.02305	0.953665		0.988248	0.986657	1.02625	0.971576	1.01488	0.964517	0.969493	1.00127	1.04667	1.00081
0.97053	0.927364	0.96811	0.993028	1.00192	0.959706	0.970848	0.996419	0.933651	0.911254	1.02503	0.954914		0.985563	0.951961	0.999887	0.980676	0.998566	0.991171	0.922827	1.01858	1.02428	1.01801
0.950663	0.970965	0.949678	1.0434	1.00608	0.935477	0.919287	0.983923	0.917918	0.856668	1.02842	0.984722		0.960547	0.917586	1.0051	0.991351	1.01372	0.949604	0.905687	1.01358	0.988377	1.19088
0.969816	0.91928	0.964167	0.991075	1.03018	0.899188	0.940591	0.992654	0.905055	0.874095	1.01683	0.953		0.974545	0.920609	0.980709	1.01119	1.02541	0.954575	0.983159	0.955078	1.01502	1.21747
0.971813	0.921882	0.89806	0.983624	1.03046	0.890816	0.964074	0.964436	0.901327	0.875888	1.02638	0.968066		0.96401	0.941704	0.971749	0.978894	1.032	0.941713	0.996089	0.877805	0.993465	1.26602
0.955093	0.91744	0.89282	0.930531	0.995578	0.874851	1.00181	0.994381	0.862219	0.900216	1.01268	0.958358		0.950353	0.947139	0.959846	1.03497	0.922949	0.918122	0.990501	0.650889	0.67895	1.26709
0.961188	0.958976	0.847932	0.942956	1.02977	0.891817	1.03326	0.993843	0.877298	0.923883	1.00541	0.957786		0.934394	0.879204	0.966134	1.03732	0.941558	0.944506	0.81676	0.554788	0.958485	1.24786
0.959867	1.01781	0.921269	0.924811	1.05105	0.935108	1.02952	0.999626	0.831933	0.913004	0.983282	0.935985		0.938701	0.900412	0.973565	1.06555	1.00888	0.996662	0.638352	0.592311	1.32017	1.24025
0.952291	1.04502	0.878929	0.976045	1.02326	0.950739	1.0487	1.01747	0.825557	0.89356	0.960428	0.942739		0.960205	0.965342	0.951632	1.06611	1.02107	1.04697	0.68819	0.758858	1.40637	1.21268
0.985884	1.11417	0.869978	0.933539	0.992826	0.910601	1.03151	0.952545	0.879177	0.908799	0.921331	0.939371		1.00266	0.973181	0.934695	1.05602	1.05179	0.930993	0.851252	0.857936	1.41152	1.28181
0.970774	1.04724	0.834599	0.915254	1.01651	0.963831	1.04443	0.907949	0.859903	0.895453	0.893838	0.931417		1.04662	0.954655	0.945459	1.03406	1.06561	0.861916	0.860981	1.01686	1.44818	1.36286
0.965503	1.07199	0.854649	0.912979	1.01999	0.929565	1.06275	0.867101	0.819755	0.910904	0.856289	0.918118		1.06801	0.967104	0.946579		1.03956	0.857163	0.900979	1.06763	1.44965	1.4056
0.967626	1.00372	0.881078	0.89988	1.08362	0.939703	0.997156	0.830149	0.791473	0.879966	0.826321	0.876241		1.07408	0.995851	0.938682		1.05705	0.962575	0.934231	1.07755	1.40729	1.30525
0.973695	1.0248	0.830789	1.00743	1.05895	0.913028	0.998938	0.770423	0.736214	0.861062	0.803651	0.888324		1.07005	0.997338	0.947339		1.06598	0.934582	1.12061	1.07309	1.36223	1.08343
0.967971	0.979839	0.843949	0.893281	1.09375	0.935073	0.989382	0.751883	0.670818	0.844198	0.820571	0.871124		1.05876	1.05033	0.886688		1.06475	0.914678	1.18677	1.07732	1.3136	1.09389
0.973348	1.03159	0.881916	0.862201	1.08332	0.904744	0.99735	0.733481	0.629759	0.865632	0.822917	0.898524		1.06374	1.03309	0.865217		1.0575	0.878403	1.17235	1.05941	1.38175	1.0296
0.920921	0.891145	0.915103	0.963808	1.08103	0.942607	0.93996	0.714133	0.590608	0.805632	0.839488	0.880117		1.05981	1.06594	0.896821		1.05243	0.818849	1.1797	1.036	1.36445	1.05365
0.879856	0.843322	0.860334	0.854292	1.10822	0.938514	0.961954	0.661234	0.59256	0.791398	0.842633	0.844502		1.07056	0.987776	0.891406		1.05204	0.892595	1.23689	0.981471	1.31671	1.03775
0.893333	0.881761	0.909006	0.955384	1.09713	0.919428	0.945755	0.682021	0.54401	0.848106	0.805238	0.814218		1.09433	0.945344	0.940637		1.03516	0.985079	1.20712	0.992325	1.29714	1.07101
0.934069	0.901048	0.823321	0.871984	1.09321	0.943528	0.979115	0.699673	0.545756	0.875145	0.789091	0.843145		1.07971	0.89555	0.867588		1.05433	1.00635	1.20814	0.969282	1.2098	1.01907
0.91203	0.903638	0.800507	0.977406	1.11108	0.93654	0.967762	0.673083	0.533516	0.868579	0.813578	0.811296		1.07183	0.883291	0.946866		1.01823	0.964304	1.16416	1.00349	1.25239	1.06493
0.912087	0.869369	0.808003	0.881117	1.03668	0.991014	0.815212	0.681396	0.544397	0.880969	0.770651	0.794693		1.09658	0.869009	0.956023	1.0265	1.01363	0.891012	1.16741	0.947709	1.21865	1.08607
0.890557	0.943885	0.814163	0.89698	1.16255	1.0069	0.767624	0.673241	0.5868	0.93717	0.717036	0.834752		1.09397	0.919422	0.970348	1.17942	1.01168	0.873168	1.16043	0.970093	1.17709	1.11477
0.908976	0.926263	0.812624	0.849444	1.08716	0.992442	0.782456	0.658046	0.729596	0.91632	0.889987	0.869466		1.08161	0.90124	0.978935	1.01936	1.00073	0.848312	1.14444	0.974765	1.13539	1.15012
0.88461	0.908468	0.821594	1.01799	1.08995	0.982061	0.782442	0.663282	0.777467	0.899847	0.988509	0.825124		1.08271	0.911834	0.995459	0.870909	0.997076	0.922671	1.14236	0.946254	1.06655	1.15357
0.859923	0.838269	0.831223	0.833099	1.09427	0.964508	0.763929	0.676817	0.803128	0.893182	0.814431	0.70839		1.06826	0.901782	0.877927	1.05321	0.991929	0.881427	1.0835	0.957546	1.07264	1.07081
0.872639	0.915143	0.797927	0.823798	1.06331	0.980019	0.764527	0.698303	0.833112	0.948159		0.594372		1.05409	0.889214	0.879529	1.10349	1.01672	0.866196	1.0785	0.939453	1.06381	1.16387
0.823913	0.949528	0.81133	0.884459	1.05204	0.976006	0.715836	0.655295	0.846586	0.924803		0.556977		1.04774	0.885	0.883016	1.09758	1.00077	0.801948	1.07324	0.935141	1.02705	1.15731
0.824676	0.944411	0.844218	0.820901	0.899646	0.954044	0.721508	0.707526	0.852208	0.91231		0.519551		1.04603	0.874811	0.833951	1.1059	0.953944	0.843359	1.08895	0.924714	0.992602	1.16335
0.824419	0.909373	0.806652	0.808009	0.732811	0.941974	0.711157	0.720081	0.834253	0.888881		0.516134		1.05007	0.919742	0.853303	1.11379	0.941942	0.9514	1.04539	0.889538	0.987652	1.11592
0.805578	0.920799	0.821102	0.905712	0.68566	0.980481	0.696178	0.723532	0.828924	0.867108				1.0328	0.957907	0.822164	1.14155	0.924702	0.972115	1.16417	0.813735	0.970097	1.10396
0.814227	0.875613	0.809462	0.790334	0.811109	0.975333	0.695371	0.754826	0.833368	0.884651				1.0284	0.976103	0.723874	1.08051	0.960047	0.953784	1.24267	0.762057	0.933274	1.03951
0.788879	0.921024	0.789225	0.965024	0.780045	0.974792	0.71515	0.784624	0.818156	0.896914				1.00898	0.973814	0.760072	1.0877	0.979351	0.854392	1.27065	0.686419	0.897485	1.12626
0.800941	0.90517	0.800255	0.804169	0.778134	0.958655	0.719533	0.793101	0.808101	0.908378				1.01522	0.998209	0.881168	0.872628	1.03657	0.807824	1.29939	0.635453	0.834189	1.02646
0.805332	0.886522	0.873075	0.889252	0.82343	0.920155	0.720332	0.814024	0.841521	0.933405				0.991719	1.01163	0.822107		1.02093	0.84136	1.24234	0.685987	0.753867	0.983491
0.771709	0.950647	0.877718	0.786272	0.963275	0.908406	0.714044	0.831874	0.826032	0.921147				0.998326	1.00867	0.715448		0.979089	1.09559	1.2041	0.762301		0.883402
0.806908	0.825575	0.863429	0.733725	0.945393	0.932947	0.729222	0.868558	0.794897	0.892682				0.981386	1.02761	0.704675		0.951325	1.2391	1.17819	0.598109		1.00431
0.786507	0.807515	0.889611	0.763769	0.976696	0.945702	0.732163	0.868284	0.809004	0.857503				0.976992	1.02704	0.749462		0.936639	1.19541	1.21211	0.739337		0.988955
0.762105	0.860673	0.88639	0.798509	0.984526	0.901895	0.737295	0.939801	0.795313	0.853271				0.97147	1.03485	0.787826		0.924351	1.15905	1.21146	1.00098		1.02548
0.746299	0.82425	0.882698	0.707926	1.05736	0.879121		0.938238	0.786121	0.857403				0.959146	1.03235	0.790531		0.934018	0.975319	1.16642	1.02184		0.972869
E
control	TaoRNAi
0.985884	1.09658
1.11417	1.06594
0.921269	0.995459
1.01799	1.17942
1.16255	1.06598
1.0069	1.2391
1.06275	1.29939
1.01747	1.07755
0.901327	1.44965
0.948159	1.4056
1.02638
0.968066

## Sheet: Figure 7
Figure 7			n= single animal
A	percentages						B
	rolling	bending	stop turn	stop	no response			Non Nocifensive	bending	rolling
control (gal4)	70	9	19	0	0		gal4 control	21	17	62
Tao RNAi	44	19	36	0	0		Tao RNAi	30	29	41
Tao RNAi +hTao wt	65	11	23	0	0		TNT	71	19	10
Tao RNAi +hTao A135P	41	31	26	0	0		Tao RNAi +TNT	49	38	13
C
	ctrl	ctrl cold	TaoRNAi	TaoRNAi cold
	0.270665	0.426871	0.324611	0.661463
	0.330399	0.35756	0.22959	0.712262
	0.26659	0.485573	0.318249	0.334524
	0.262245	0.339803	0.209217	0.424765
	0.2262	0.340436	0.278737	0.491951
	0.303445	0.386282		0.399959
	0.359762	0.351125		0.554306
		0.336172		0.545602
		0.309633		0.628943
				0.660854
				0.816716
				1
D
control		0 = elongation	1=crawl	2=stop&turn	3=contraction	4=contract &bend	5=contract&roll	6=bend	7=roll
																									tao rnai
25	24	23	22	21	20	19	18	17	16	15	14	13	12	11	10	9	8	7	6	5	4	3		°c	25	24	23	22	21	20	19	18	17	16	15	14	13	12	11	10	9	8	7	6	5	4	3
1	1	1	1	1	1	1	1	1	1	2	2	2	3	3	3	3	3	3	3	0	0	0			1	1	1	1	1	1	1	1	2	2	2	2	2	2	2	3	3	3	3	3	3	3	7
1	1	1	1	1	1	1	1	2	2	2	2	3	3	3	3	3	3	3	3	0	0	0			1	1	1	1	1	1	1	1	1	1	2	2	2	2	4	4	4	4	4	0	0	0	0
1	1	1	1	1	1	1	1	1	1	1	1	2	2	2	3	3	3	3	3	5	5	0			1	1	1	1	1	1	1	2	2	2	2	2	2	2	4	4	4	4	4	4	0	0	0
1	1	1	1	1	1	1	1	1	1	1	1	2	2	2	3	3	3	3	3	0	0	0			1	1	1	1	1	1	1	1	1	2	2	2	2	2	2	4	4	4	4	0	0	4	0
1	1	1	1	1	1	1	1	1	2	2	2	2	2	2	3	3	3	3	5	5	0	0			1	1	1	1	1	1	1	1	1	2	2	2	2	2	3	3	3	3	3	3	3	0	0
1	1	1	1	1	1	1	2	2	2	2	2	2	2	3	3	3	3	3	4	3	0	0			1	1	1	1	1	1	1	1	1	1	2	2	2	2	3	3	3	3	3	4	0	0	0
1	1	1	1	1	1	1	1	2	2	2	2	2	6	6	6	3	3	3	3	3	0	0			1	1	1	1	1	1	1	1	2	2	2	2	2	3	3	3	3	2	7	7	0	0	0
1	1	1	1	1	1	1	1	1	1	2	2	2	2	2	2	3	3	3	3	3	0	0			1	1	1	1	1	1	1	1	2	2	2	2	2	2	3	4	4	4	6	3	3	6	0
1	1	1	1	1	1	1	1	1	2	2	2	2	2	2	2	3	3	3	3	3	0	0			1	1	1	1	1	1	1	2	2	2	2	2	2	3	3	3	3	2	7	0	0	7	0
1	1	1	1	1	1	1	1	1	1	1	2	2	2	2	2	2	3	3	3	3	5	5			1	1	1	1	1	1	1	1	2	2	2	2	4	4	4	4	4	4	2	2	5	5	0
1	1	1	1	1	1	1	1	1	2	2	2	2	2	2	2	3	3	3	3	3	0	0			1	1	1	1	1	1	1	1	1	2	2	2	2	2	5	5	4	4	4	4	0	0	0
1	1	1	1	1	1	1	2	2	6	6	6	3	3	3	3	3	3	3	3	3	3	0			1	1	1	1	1	1	1	1	2	2	2	2	2	2	3	3	3	3	3	3	0	0	0
1	1	1	1	1	1	1	1	1	1	2	2	2	2	2	2	2	2	5	5	5	5	5			1	1	1	1	1	1	1	2	2	2	2	2	2	2	2	2	3	3	3	3	0	0	0
1	1	1	1	1	1	1	1	1	2	2	2	2	2	2	3	3	3	3	3	3	3	3			1	1	1	1	1	1	1	1	2	2	2	2	2	3	3	3	3	3	3	0	0	3	0
1	1	1	1	1	1	1	1	1	1	1	2	2	2	2	2	3	3	3	3	3	3	3			1	1	1	1	1	1	1	2	2	2	2	2	2	3	5	3	3	5	3	3	3	5	0
1	1	1	1	1	1	1	2	2	2	2	2	2	4	4	4	4	4	4	4	4	4	4			1	1	1	1	1	1	1	1	2	2	2	2	2	2	3	3	3	3	3	3	3	0	0
1	1	1	1	1	1	1	2	2	2	2	2	2	4	4	4	4	4	4	4	4	4	4			1	1	1	1	1	1	1	1	2	2	2	2	2	2	3	3	3	5	5	5	3	0	0
1	1	1	1	1	1	1	2	2	2	2	2	2	3	3	3	3	3	3	3	3	3	3			1	1	1	1	1	1	1	1	2	2	2	2	2	2	3	3	3	3	3	4	3	3	0
1	1	1	1	1	1	1	1	2	2	3	3	3	3	3	3	3	3	3	3	3	3	3			1	1	1	1	1	1	1	1	1	2	2	2	2	3	3	3	3	3	5	5	5	7	0
1	1	1	1	1	1	1	1	2	2	2	2	3	3	3	3	3	3	3	3	3	3	3			1	1	1	1	1	1	1	1	1	1	2	2	2	2	3	3	3	3	3	3	0	0	0
1	1	1	1	1	1	1	1	2	2	2	2	2	2	3	3	3	3	3	3	3	3	3			1	1	1	1	1	1	1	1	1	2	2	2	2	2	3	3	3	3	3	3	3	0	0
1	1	1	1	1	1	1	1	2	2	2	2	2	4	4	4	4	4	4	0	0	0	3			1	1	1	1	1	1	2	2	2	2	2	2	3	3	3	3	3	7	7	7	7	7	7
1	1	1	1	1	1	1	1	1	1	1	2	2	2	2	3	3	3	3	3	3	3	3			1	1	1	1	1	1	1	1	2	2	2	2	2	2	3	3	3	4	4	4	4	0	0
1	1	1	1	1	1	1	1	1	1	1	2	2	2	2	3	3	3	3	3	3	3	3			1	1	1	1	1	1	1	1	2	2	2	2	3	3	3	3	3	5	5	5	4	4	4
1	1	1	1	1	1	1	1	1	1	1	2	2	2	2	2	2	2	2	3	3	3	3			1	1	1	1	1	1	1	2	2	2	2	2	3	5	5	5	3	3	3	3	3	3	3
1	1	1	1	1	1	1	1	2	2	2	6	4	4	4	4	4	4	4	4	4	4	4			1	1	1	1	1	1	1	1	2	2	2	2	4	4	4	4	4	3	3	3	3	3	3
1	1	1	1	1	1	1	1	1	1	2	2	2	2	4	4	5	5	5	3	3	3	3			1	1	1	1	1	1	1	1	1	2	2	2	2	2	3	3	3	3	3	3	3	3	3
1	1	1	1	1	1	1	1	1	1	6	6	6	6	2	2	2	2	3	3	3	3	3			1	1	1	1	1	1	1	1	1	2	2	2	2	2	2	2	3	3	3	3	3	3	3
1	1	1	1	1	1	1	1	1	1	1	2	2	2	2	3	3	3	3	3	3	3	3			1	1	1	1	1	1	1	1	2	2	2	2	2	2	3	3	3	3	3	3	3	3	3
1	1	1	1	1	1	1	1	1	1	1	2	2	2	3	3	3	3	3	3	3	3	3			1	1	1	1	1	1	1	1	1	2	2	2	2	2	6	3	3	5	5	5	7	7	7
1	1	1	1	1	1	1	1	1	1	1	2	2	2	2	2	4	4	4	4	4	4	4			1	1	1	1	1	1	1	2	2	2	2	2	2	2	3	3	3	3	3	3	2	7	7
1	1	1	1	1	1	1	1	1	1	1	2	2	2	2	2	4	4	4	4	4	4	4			1	1	1	1	1	1	1	1	2	2	2	2	2	3	3	2	7	7	2	5	5	5	5
1	1	1	1	1	1	1	6	6	6	6	2	2	3	3	3	3	3	3	3	3	0	0			1	1	1	1	1	1	1	1	1	2	2	2	4	4	4	4	4	7	7	7	7	5	5
1	1	1	1	1	1	1	1	1	2	2	2	2	2	2	2	2	2	2	3	3	3	3			1	1	1	1	1	1	1	1	1	1	2	2	2	2	4	4	4	4	4	4	0	0	0
1	1	1	1	1	1	1	1	1	1	2	2	2	2	2	5	5	5	5	5	5	5	5			1	1	1	1	1	1	1	1	1	2	2	2	2	2	3	3	3	3	3	5	7	7	7
1	1	1	1	1	1	1	1	1	1	2	2	2	2	4	4	4	4	4	4	4	3	3			1	1	1	1	1	1	1	1	1	2	2	2	2	2	4	4	4	3	3	3	3	3	3
1	1	1	1	1	1	1	1	1	2	2	2	2	2	2	3	3	3	3	3	3	3	3			1	1	1	1	1	1	1	1	1	1	1	1	2	2	2	4	4	4	3	3	4	4	4
1	1	1	1	1	1	1	1	1	1	2	2	2	2	2	2	5	5	5	5	5	5	5			1	1	1	1	1	1	1	1	2	2	2	2	2	4	4	4	4	5	5	7	7	7	7
1	1	1	1	1	1	1	1	1	1	1	1	1	1	1	1	1	4	4	4	4	4	4			1	1	1	1	1	1	1	1	1	1	2	2	2	2	3	3	5	5	5	5	2	7	7
1	1	1	1	1	1	1	1	1	2	2	2	2	2	5	5	5	5	5	5	5	5	5			1	1	1	1	1	1	1	1	1	1	2	2	2	2	3	3	3	3	3	3	3	3	0
1	1	1	1	1	1	1	1	2	2	2	2	2	3	3	3	3	3	3	3	3	0	0			1	1	1	1	1	1	1	1	1	2	2	2	2	2	2	3	3	3	3	0	0	0	6
1	1	1	1	1	1	1	1	1	1	1	1	2	2	2	2	2	4	4	4	4	4	4			1	1	1	1	1	1	1	1	1	2	2	2	2	2	2	3	3	3	3	0	0	0	0
1	1	1	1	1	1	1	1	1	1	2	2	2	2	3	3	3	3	3	3	0	0	0			1	1	1	1	1	1	1	2	2	2	2	2	2	2	3	3	5	5	5	5	5	0	0
1	1	1	1	1	1	1	1	2	2	2	2	2	2	3	3	3	3	3	3	3	3	3			1	1	1	1	1	1	1	1	2	2	2	2	2	2	3	3	3	3	3	5	5	0	0
1	1	1	1	1	1	1	1	1	2	2	6	3	3	3	3	3	3	3	3	3	3	0			1	1	1	1	1	1	1	1	2	2	2	2	2	2	2	3	3	3	3	3	4	4	0
1	1	1	1	1	1	1	1	1	1	1	6	6	6	6	3	3	3	3	3	4	4	4			1	1	1	1	1	1	1	1	1	1	1	1	1	1	1	1	6	6	7	6	4	4	4
1	1	1	1	1	1	1	1	1	1	2	2	2	2	4	4	4	4	4	4	5	5	0			1	1	1	1	1	1	1	1	1	1	1	1	1	1	2	2	6	2	3	3	3	3	3
1	1	1	1	1	1	1	1	1	1	1	2	2	2	3	3	3	3	3	3	6	6	0			1	1	1	1	1	1	1	1	2	2	2	2	2	2	2	2	3	3	3	3	3	3	3
1	1	1	1	1	1	1	1	1	2	2	2	2	2	4	4	4	4	4	4	4	3	0			1	1	1	1	1	1	1	1	2	2	2	2	2	2	2	3	3	3	3	3	3	3	3
1	1	1	1	1	1	1	1	1	1	2	2	2	2	2	4	4	4	4	4	5	5	5			1	1	1	1	1	1	1	1	1	1	1	1	1	1	2	2	2	2	2	2	2	2	2
1	1	1	1	1	1	1	1	1	1	1	2	2	3	3	3	3	3	3	3	3	0	0			1	1	1	1	1	1	1	1	1	1	1	1	1	1	2	2	2	2	2	3	3	3	3
1	1	1	1	1	1	1	1	1	1	1	1	2	2	2	3	3	3	3	3	0	0	0			1	1	1	1	1	1	1	1	1	1	1	1	1	1	1	1	1	3	3	3	3	3	3
1	1	1	1	1	1	1	1	1	1	2	2	2	2	2	2	2	3	4	4	4	5	0			1	1	1	1	1	1	1	1	1	1	1	1	1	1	2	2	3	3	3	3	3	3	3
1	1	1	1	1	1	1	1	1	1	2	2	2	2	3	3	3	3	3	3	3	0	0			1	1	1	1	1	1	1	1	1	1	1	1	1	1	2	2	2	2	3	3	3	3	3
1	1	1	1	1	1	1	1	1	1	1	1	2	2	2	3	3	3	3	3	3	0	0			1	1	1	1	1	1	1	1	1	1	1	1	2	2	2	2	2	2	4	4	4	4	4
1	1	1	1	1	1	1	1	1	1	1	2	2	2	2	3	3	3	3	3	3	5	0			1	1	1	1	1	1	1	1	1	1	1	1	1	2	2	2	2	2	3	3	3	3	3
1	1	1	1	1	1	1	1	1	1	1	2	2	2	3	3	3	3	3	3	4	4	0			1	1	1	1	1	1	1	1	1	1	1	1	1	1	7	7	7	7	5	5	5	5	5
1	1	1	1	1	1	1	1	1	1	1	2	2	2	2	3	3	3	3	3	3	0	0			1	1	1	1	1	1	1	1	1	1	1	1	2	2	2	2	3	3	3	3	3	5	5
1	1	1	1	1	1	1	1	1	1	1	2	2	2	4	4	4	4	3	3	3	6	0			1	1	1	1	1	1	1	1	1	1	1	1	3	3	3	3	3	5	5	5	5	5	5
1	1	1	1	1	1	1	1	1	1	2	2	2	2	3	3	3	3	3	3	3	0	0			1	1	1	1	1	1	1	1	1	1	2	2	2	3	3	3	3	3	3	3	3	3	3
1	1	1	1	1	1	1	1	1	2	2	2	2	2	2	2	3	3	5	3	0	0	0			1	1	1	1	1	1	1	1	1	2	6	4	4	4	4	4	3	3	3	3	3	3	3
1	1	1	1	1	1	1	1	1	1	1	2	2	2	2	3	3	3	3	3	3	0	0			1	1	1	1	1	1	1	1	1	1	2	2	2	3	4	4	4	4	4	5	5	5	5
1	1	1	1	1	1	1	2	2	2	2	2	2	2	2	2	2	3	3	3	3	0	0			1	1	1	1	1	1	1	1	1	1	1	1	1	2	2	2	3	3	3	3	3	3	3
1	1	1	1	1	1	1	1	1	1	1	1	2	2	2	3	3	3	3	3	3	5	0			1	1	1	1	1	1	1	1	1	1	2	2	2	2	2	3	3	3	3	3	5	5	5
1	1	1	1	1	1	1	1	1	1	1	1	1	2	2	3	3	3	3	3	3	4	4			1	1	1	1	1	1	1	1	1	1	1	2	2	3	3	3	3	3	3	3	0	0	0
1	1	1	1	1	1	1	1	1	1	1	1	2	2	2	2	3	4	4	4	4	5	5			1	1	1	1	1	1	1	1	1	2	2	2	2	2	3	3	3	3	3	3	3	3	3
1	1	1	1	1	1	1	1	1	1	1	1	1	2	2	2	3	3	3	4	4	5	5			1	1	1	1	1	1	1	1	1	1	1	2	2	2	2	2	5	5	5	5	5	0	0
1	1	1	1	1	1	1	1	1	1	1	1	2	2	2	3	3	3	3	3	3	0	0			1	1	1	1	1	1	1	1	1	1	1	1	1	2	2	2	4	4	4	4	3	0	0
1	1	1	1	1	1	1	1	1	1	1	1	2	2	2	2	2	3	3	3	3	0	0			1	1	1	1	1	1	1	1	1	1	1	2	2	2	2	2	3	3	3	4	4	5	5
1	1	1	1	1	1	1	1	1	1	1	1	2	2	2	2	3	3	3	3	3	3	3			1	1	1	1	1	1	1	1	1	1	1	2	2	2	2	2	3	3	3	3	5	5	5
1	1	1	1	1	1	1	1	1	1	1	1	1	2	2	2	3	3	3	3	3	0	0			1	1	1	1	1	1	1	1	1	1	1	2	2	2	2	2	3	3	3	3	3	5	5
1	1	1	1	1	1	1	1	1	1	1	1	2	2	3	3	3	4	4	4	5	5	5			1	1	1	1	1	1	1	1	1	2	2	2	2	2	3	3	3	3	3	3	5	5	5
1	1	1	1	1	1	1	1	1	1	1	2	2	2	2	3	3	3	3	3	3	0	0			1	1	1	1	1	1	1	1	1	2	2	2	2	2	3	3	3	3	3	3	3	0	0
1	1	1	1	1	1	1	1	1	1	1	1	2	2	2	3	3	3	3	3	3	0	0			1	1	1	1	1	1	1	1	1	1	2	2	2	2	3	3	3	3	3	3	4	0	0
1	1	1	1	1	1	1	1	1	2	2	2	2	2	3	3	3	3	3	3	4	0	0			1	1	1	1	1	1	1	1	2	2	2	2	7	7	7	4	4	4	4	6	6	0	0
1	1	1	1	1	1	1	1	1	1	1	1	2	2	2	2	2	3	3	3	3	3	3			1	1	1	1	1	1	1	1	1	1	2	2	2	2	3	3	3	3	3	3	3	3	3
1	1	1	1	1	1	1	1	1	1	1	1	2	2	2	3	3	3	3	3	3	3	3			1	1	1	1	1	1	1	1	2	2	2	2	2	3	3	3	3	3	3	3	3	0	0
1	1	1	1	1	1	1	1	1	2	2	2	2	3	3	3	3	3	3	3	3	0	0			1	1	1	1	1	1	1	1	1	1	2	2	2	2	2	7	7	7	7	3	3	5	5
1	1	1	1	1	1	1	1	2	2	2	2	2	3	3	3	3	3	3	3	3	0	0			1	1	1	1	1	1	1	1	1	1	1	2	3	3	3	3	3	3	3	3	3	3	5
1	1	1	1	1	1	1	1	1	1	2	2	2	2	2	2	3	3	3	4	0	0	0			1	1	1	1	1	1	1	1	1	1	1	2	2	2	2	3	3	3	5	5	5	3	3
1	1	1	1	1	1	1	1	1	1	1	2	2	2	2	2	2	4	4	4	4	3	3			1	1	1	1	1	1	1	1	2	2	2	2	2	2	2	3	3	3	3	3	3	3	3
1	1	1	1	1	1	1	1	1	1	1	2	2	2	2	2	3	3	3	3	5	5	5			1	1	1	1	1	1	1	2	2	2	6	6	6	2	3	3	3	3	3	3	5	5	5
1	1	1	1	1	1	1	1	1	1	1	2	2	2	2	2	2	3	3	3	3	3	3			1	1	1	1	1	1	1	1	2	2	2	2	2	2	2	3	3	3	3	3	3	3	3
1	1	1	1	1	1	1	1	1	1	2	2	2	2	2	3	3	3	3	3	3	3	3			1	1	1	1	1	1	1	1	1	2	2	2	2	2	2	3	3	3	3	3	3	0	0
1	1	1	1	1	1	1	1	2	2	2	3	3	3	3	3	3	3	3	4	0	0	0			1	1	1	1	1	1	1	2	2	2	2	2	3	3	3	4	4	4	4	3	3	3	7
1	1	1	1	1	1	1	1	1	1	1	2	2	2	3	3	3	3	3	3	5	5	0			1	1	1	1	1	1	1	1	1	1	1	2	2	2	3	3	3	3	3	3	7	7	7
1	1	1	1	1	1	1	1	1	1	1	2	3	3	3	3	3	3	3	3	3	3	3			1	1	1	1	1	1	1	1	1	1	1	2	2	2	3	3	3	3	5	5	5	7	7
1	1	1	1	1	1	1	1	1	1	2	2	2	4	4	4	3	3	3	5	5	3	3			1	1	1	1	1	1	1	1	2	2	2	2	2	2	3	3	3	3	3	3	3	3	3
1	1	1	1	1	1	1	1	1	2	2	2	3	3	3	3	4	3	3	3	3	3	3			1	1	1	1	1	1	1	1	2	2	2	2	2	2	3	3	3	3	3	3	3	3	3
1	1	1	1	1	1	1	1	1	1	2	2	2	2	3	3	3	3	3	3	5	5	5			1	1	1	1	1	1	1	1	1	2	2	2	2	2	4	4	4	4	4	3	3	3	0
1	1	1	1	1	1	1	1	1	1	1	1	2	2	2	2	2	3	3	3	3	3	3			1	1	1	1	1	1	1	1	1	2	2	2	2	2	2	2	3	3	3	3	0	0	0
1	1	1	1	1	1	1	1	1	1	1	1	1	1	2	3	3	3	3	3	3	5	5			1	1	1	1	1	1	1	1	2	2	2	2	2	2	3	3	3	3	3	5	5	5	5
1	1	1	1	1	1	1	1	1	1	1	1	2	2	2	3	3	3	3	3	3	3	3			1	1	1	1	1	1	1	1	1	1	1	1	1	1	1	1	5	5	3	3	3	3	3
1	1	1	1	1	1	1	1	1	2	2	2	2	2	2	3	3	3	3	3	3	4	4			1	1	1	1	1	1	1	2	2	2	2	2	2	2	3	3	3	3	3	3	3	5	5
1	1	1	1	1	1	1	1	1	1	1	2	2	2	2	3	3	3	3	3	3	3	3			1	1	1	1	1	1	1	1	2	2	2	2	2	2	2	3	3	3	3	3	5	3	0
1	1	1	1	1	1	1	1	1	1	1	1	2	2	2	3	3	3	3	3	3	3	3			1	1	1	1	1	1	1	2	2	2	2	2	4	4	4	4	4	3	3	3	3	3	3
1	1	1	1	1	1	1	1	1	1	2	2	2	3	3	3	3	4	4	3	3	0	0			1	1	1	1	1	1	1	2	2	2	2	2	2	2	2	4	4	4	3	3	3	0	0
1	1	1	1	1	1	1	1	1	1	2	2	2	2	2	3	3	3	3	3	0	0	0			1	1	1	1	1	1	1	1	1	2	2	2	4	4	4	4	4	4	3	3	3	3	3
1	1	1	1	1	1	1	1	1	1	1	2	2	2	2	2	2	4	4	4	4	4	4			1	1	1	1	1	1	1	2	2	2	2	2	2	2	2	3	5	5	5	5	5	5	5
1	1	1	1	1	1	1	1	1	2	2	2	2	3	3	3	3	3	3	3	0	0	0			1	1	1	1	1	1	1	1	1	2	2	2	2	2	2	2	3	3	3	3	3	3	3
E
	contract	bending	rolling	contract and bending	contract and rolling
control	49	9	0	20	22
Tao RNAi	33	5	19	18	24

## Sheet: Figure S1
Figure S1
B	6	5	4	3		6	5	4	3		6		5		4		3
	379.75	388	383.75	382.5		184.5	202	174.5	176.5		85		72		96		88
	297.25	313.25	296.25	342.75		69	69.5	66	74.5		65		87		48		75
	308.5	307.25	349.5	315.5		184	165.25	145.25	153.25		83		41		73		57
	367.5	483	409	463.5		163.5	150	105	125.667		65		84		62		82
	335.5	369.333	399.333	425.333		137.5	127.25	135.25	118.25		59		97		49		104
		435	392.5	463.5					135
C
	6	5	4	3		6	5	4	3		6	5	4	3
	292	292	300	299		170	156	165	152		73	79	72	79
	281	289	298	293		153	175	161	160		71	67	82	76
	294	278	283	275		161	159	166	168		85	82	72	74
	282	295	286	288		155	176	176	179		87	83	99	85
	276	287	296	282		154	163	170	143		78	70	73	81
	307	296	293	289		169	178	152	145		83	89	88	76
	297	276	281	301		173	164	149	174		63	74	82	97
	290	291	299	292		166	177	168	160		81	76	88	98
	292	283	286	289		161	172	168	160		72	81	75	80
	276	304	275	294		148	187	160	156		79	91	90	75
E+F
	postsynapses	presynapses	synapses
	95	400	49
	203	350	116
	201	337	104
	60	266	33
	113	403	59
	239	445	147
	153	323	97
	115	359	72
	145	365	81
	98	391	59
	124	343	65
	84	278	55
	126	298	82
	122	287	85
	149	259	80
	202	372	110
	198	388	79
	154	280	63
	137	279	82
	166	279	89
	134	334	62
	114	281	60
	93	261	55
	115	303	62
	109	319	76
	124	329	76
	89	295	47
	124	303	77
	153	377	89
	70	285	47
	67	287	46
	122	391	82
	150	415
	158	335
	146	396
	124	268
	122	235	77
	205	337	121
	162	344	105
	158	313	94

## Sheet: Figure S2
Figure S2
B
control	UAS-TaoRNAi	UAS-TaoCA		control	UAS-TaoRNAi	UAS-TaoCA		control	UAS-TaoRNAi	UAS-TaoCA
287.25	294.5	263.75		167.5	168.5	159.25		88.5	81	62.75
283	279.5	260.5		166.5	178.75	156.25		81.25	82.5	60.5
298	287	261.5		181.25	166	158.5		86.25	64.6667	56.25
292.75	284.5	262.25		182.5	169.5	155		78.5	74.75	54.3333
290.75	280.75	260.75		174	175.5	152		80	80.75	54
290.75	286.667	260.5		164.25	170.333	161.75		85.5	81.6667	48
288.75	276.75	262		164.25	171.75	156.5		86.75	81.5	74
288	295	254		157.333	166.25	157.25		47.6667	64.75	82.5
290.75	289	258.333		160	180	158.333		66	83.25	84.6667
294.5	296.25	259		171.25	167.75	152.667		85	85.75	83
287	290.75	257.5		172.75	167	152.75		92.5	82.5	65.5
	282.75	261.25			167.5	158.5			85.5	82.75
D
control	Tao RNAi	Tao CA		control	Tao RNAi	Tao CA		control	Tao RNAi	Tao CA
158.75	149.5	106.25		140.25	202.75	131.75		0.883465	1.35619	1.24
152.25	136.5	136.75		143.75	202.5	158.25		0.944171	1.48352	1.15722
165.5	214.75	162.5		155	224.75	100.75		0.936556	1.04657	0.62
150.5	240	135.25		165	197.25	100.25		1.09635	0.821875	0.74122
193	215.75	114.5		140.75	222	89		0.729275	1.02897	0.777293
193	352.75	113.75		170.25	222	112.5		0.882124	0.629341	0.989011
164.75	233	159		157.25	242	87		0.954476	1.03863	0.54717
	323.25				228				0.705336
	306				244				0.797386

## Sheet: Figure S3
Fiure S3
B
control	Tao RNAi	ras	rac		control	Tao RNAi	ras	rac		control	Tao RNAi	ras	rac
159.875	200.387	243.635	57.475		144.5	197.75	166.25	45.5		0.903831	0.986838	0.682373	0.791649
180	233.75	184.097	34.02		142.75	164.75	126.25	6		0.793056	0.704813	0.685778	0.176367
172.715	269.25	225.903	148.505		106	164.75	145.75	41.5		0.613728	0.611885	0.64519	0.279452
198.235	279.875	223.178	29.685		108.5	234.75	210.75	17.25		0.54733	0.838767	0.944316	0.581102
102.75	174.502	155.09	133.25		93	128.5	128.75	54.75		0.905109	0.736379	0.830163	0.410882
173.822	209.248	252.46	40.52		117.75	127.75	138.25	28.5		0.677415	0.610521	0.547612	0.703356
86.41	215.815	215.775	143.135		104.25	144.5	205.25	77.75		1.20646	0.669555	0.951222	0.543193
165.275		232	202.808		95		122	50.5		0.5748		0.525862	0.249005
			196.972					55.5					0.281765

[truncated: 3 more sheets: Figure S5, Figure S6, Figure S7]
